# Supplementary material for: Ditching the Driving: A Cross-Sectional Study on the Determinants of Remote Work From Home for Sign Language Interpreters
Source: Front Health Serv. 2022 Jun 17;2:882615. doi: 10.3389/frhs.2022.882615 (PMC9998024; doi:10.3389/frhs.2022.882615)
Supplement: Supplementary file 1 [file Data_Sheet_1.XLSX]

## Sheet: Sheet1
Group	Age	Sex	Hearing status	Race	Education	Rremote work hours	Knowledge	Skill 1	Skill 2	Skill 3	Skill mean	Self-efficacy 1	Self-efficacy 2	Self-efficacy 3	Self-efficacy 4	Self-efficacy mean	PBC 1	PBC 2	PBC 3	PBC mean	IC 1	IC 2	IC 3	IC 4	IC 5	IC mean	Organization 1	Organization 2	Organization 3	Organization 4	Organization mean	IS 1	IS 2	IS 3	IS 4	IS 5	IS 6	IS 7	IS mean	Social 1	Social 2	Social 3	Social mean
1	24	1	3	9	5	40	2	-2	-1	2	-0.33	0	1	2	0	0.75	-1	2	0	0.33	2	2	1	1	1	1.4	-3	2	3	1	0.75	-2	-1	-2	-1	2	1	-2	-0.71	-2	1	1	0
1	40	5	3	9	5	35	2	2	2	2	2	2	2	0	0	1	0	2	2	1.33	1	1	0	1	-1	0.4	-3	-1	1	-2	-1.25	0	-3	-3	-1	1	-1	-1	-1.14	3	3	3	3
1	30	1	3	9	5	28	2	0	3	3	2	-1	2	2	-1	0.5	-1	0	3	0.67	2	1	1	2	2	1.6	-3	1	3	1	0.5	-3	-3	-3	-1	3	1	-3	-1.29	-2	2	3	1
2	47	1	3	9	5	40	2	-3	3	3	1	3	3	3	3	3	-2	-1	-3	-2	-2	-3	2	-3	-2	-1.6	-3	-3	-3	-3	-3	-2	-3	-2	-3	-2	-3	-3	-2.57	-2	-3	-2	-2.33
2	63	1	3	9	5	14	3	1	3	3	2.33	-3	3	0	3	0.75	2	0	3	1.67	-1	-1	-1	0	-2	-1	3	3	3	0	2.25	-1	0	-2	3	3	-3	-2	-0.29	3	3	3	3
2	41	1	3	9	5	40	3	3	3	3	3	-1	2	-1	0	0	2	-1	2	1	2	-1	1	-1	-2	-0.2	-2	2	2	1	0.75	-3	-3	-2	-1	0	-1	-3	-1.86	2	3	3	2.67
2	29	1	3	9	6	22	3	0	0	2	0.67	-1	0	0	0	-0.25	0	0	0	0	-2	0	-1	1	1	-0.2	-1	1	1	1	0.5	1	0	1	0	0	-3	1	0	1	2	1	1.33
2	42	1	3	9	5	40	2	1	3	3	2.33	2	2	2	2	2	2	1	1	1.33	3	3	3	3	2	2.8	3	1	1	2	1.75	1	-2	-2	-2	-2	-2	-2	-1.57	-2	-2	1	-1
5	25	1	3	9	5	10	1	1	2	3	2	-1	3	3	1	1.5	-2	1	3	0.67	-1	-2	-3	-3	-3	-2.4	-3	-3	-3	-3	-3	-3	-3	-3	-3	-3	-3	-3	-3	-1	2	1	0.67
2	41	1	3	9	4	30	3	-1	2	3	1.33	1	1	3	1	1.5	-3	-2	0	-1.67	2	2	0	-3	-2	-0.2	-2	-2	-2	-2	-2	-3	-3	-2	-2	-3	2	-3	-2	3	3	3	3
2	53	1	3	9	6	35	-3	-3	-3	-3	-3	-3	-3	-3	-3	-3	-3	-3	-3	-3	1	2	-3	-2	-3	-1	-3	-3	-3	-3	-3	-3	-3	-3	-3	-3	-3	-3	-3	-1	0	0	-0.33
4	33	2	3	9	6	34	2	2	2	2	2	2	2	2	2	2	1	2	0	1	1	1	1	3	0	1.2	-2	-3	-3	-3	-2.75	-3	-3	-3	-2	3	-3	-3	-2	-2	3	1	0.67
3	40	1	3	9	6	20	3	3	3	3	3	3	3	2	3	2.75	3	2	2	2.33	3	3	-1	2	-2	1	2	1	1	0	1	1	-1	1	1	0	2	-2	0.29	3	3	3	3
3	26	1	3	9	6	23	3	1	2	3	2	1	2	3	-1	1.25	-2	-3	1	-1.33	-1	-2	-3	-3	-1	-2	2	2	2	2	2	1	0	1	1	-2	-1	-3	-0.43	3	3	3	3
4	52	7	3	8	9	20	3	3	3	3	3	2	2	3	2	2.25	3	3	2	2.67	3	3	0	1	0	1.4	2	3	3	3	2.75	3	-1	1	3	1	0	3	1.43	2	2	2	2
2	52	1	3	9	5	26	3	3	3	3	3	3	3	3	3	3	3	3	3	3	3	3	3	3	3	3	0	0	1	1	0.5	1	-1	1	-1	-1	1	-1	-0.14	-1	1	0	0
4	51	1	3	9	2	16	-1	1	1	1	1	0	0	0	-1	-0.25	-1	0	-2	-1	0	0	2	0	-1	0.2	-2	-2	-2	-2	-2	-1	0	0	1	-3	-2	-1	-0.86	-1	0	-1	-0.67
3	48	1	3	9	5	20	3	3	3	3	3	2	2	0	2	1.5	2	0	0	0.67	2	2	2	-1	-2	0.6	2	2	1	1	1.5	2	3	2	2	0	-3	-2	0.57	0	0	0	0
4	65	1	3	9	5	15	3	1	3	2	2	-1	-1	1	-1	-0.5	0	-1	0	-0.33	1	0	0	1	-2	0	1	-2	-2	-2	-1.25	-3	-3	-3	-3	-3	-3	-3	-3	3	3	3	3
5	37	2	3	9	2	25	3	3	3	3	3	3	3	2	2	2.5	2	1	0	1	1	1	0	2	1	1	2	2	2	2	2	1	1	0	1	0	1	1	0.71	1	1	1	1
5	61	1	3	9	6	40	3	3	3	3	3	3	3	0	0	1.5	3	3	3	3	3	3	3	3	3	3	3	3	3	3	3	3	3	3	3	0	2	2	2.29	3	3	3	3
5	45	2	3	9	6	32	2	-1	2	2	1	2	2	2	1	1.75	1	2	0	1	2	1	2	2	2	1.8	2	1	1	2	1.5	1	0	-1	1	1	1	1	0.57	2	2	2	2
5	54	2	3	4	5	16	3	3	3	3	3	3	3	3	3	3	2	2	2	2	2	2	0	2	0	1.2	3	3	3	3	3	3	3	3	3	0	1	2	2.14	3	3	3	3
5	58	2	3	9	3	39	3	3	3	3	3	3	3	3	3	3	3	3	3	3	3	3	3	3	3	3	3	3	3	3	3	3	3	3	3	3	3	3	3	3	3	3	3
1	59	2	3	9	3	40	3	3	3	3	3	3	3	3	3	3	2	3	3	2.67	2	1	1	1	1	1.2	3	2	3	3	2.75	3	-1	2	2	3	2	2	1.86	2	1	2	1.67
5	39	2	3	9	6	20	3	3	3	3	3	3	3	3	3	3	3	3	3	3	3	3	3	3	3	3	1	2	2	2	1.75	2	-1	0	2	1	-3	0	0.14	-2	0	-1	-1
5	45	1	3	9	4	39	3	3	3	3	3	3	3	3	3	3	3	3	3	3	3	3	3	3	3	3	3	3	3	3	3	3	3	3	3	3	3	3	3	3	3	3	3
5	57	1	3	9	6	23	3	3	3	3	3	3	3	3	3	3	2	3	3	2.67	3	2	0	3	0	1.6	3	3	3	3	3	3	3	3	3	0	3	2	2.43	3	3	3	3
5	55	2	3	9	3	33.5	3	2	3	3	2.67	3	3	0	0	1.5	3	0	2	1.67	3	3	3	3	2	2.8	3	3	3	3	3	2	2	2	3	3	2	2	2.29	2	3	3	2.67
5	39	1	3	9	5	16	3	-2	2	3	1	0	2	1	-1	0.5	-1	2	0	0.33	1	0	0	2	1	0.8	-1	-2	-2	-2	-1.75	-3	-2	-2	-2	2	-3	-1	-1.57	1	1	1	1
5	47	1	3	9	5	39	3	3	3	3	3	3	3	3	2	2.75	3	2	2	2.33	2	2	0	2	2	1.6	3	0	0	2	1.25	2	2	2	2	3	0	-1	1.43	3	3	3	3
5	45	1	3	9	4	23.25	3	3	3	3	3	3	2	2	0	1.75	0	1	0	0.33	2	2	1	1	-1	1	3	3	3	3	3	3	0	3	3	-1	-1	0	1	3	3	3	3
5	47	1	3	9	4	40	3	3	3	3	3	3	3	3	3	3	0	1	1	0.67	0	0	0	0	0	0	3	3	3	3	3	3	3	3	3	0	3	3	2.57	3	3	3	3
5	41	1	3	9	6	25	3	3	3	3	3	3	3	3	3	3	3	3	3	3	3	3	0	3	3	2.4	3	2	3	3	2.75	3	0	3	3	3	2	3	2.43	2	2	2	2
5	37	1	3	9	5	29	3	3	3	3	3	3	3	3	3	3	3	3	3	3	3	3	3	3	3	3	3	3	3	3	3	3	3	3	3	3	3	3	3	3	3	3	3
6	46	1	3	9	6	25	3	0	3	3	2	3	3	3	2	2.75	-3	0	0	-1	1	1	0	0	0	0.4	2	1	0	1	1	1	-3	-3	-1	1	0	0	-0.71	2	2	1	1.67
5	42	1	3	9	4	35	3	3	3	3	3	3	3	3	3	3	3	3	3	3	3	-1	0	2	3	1.4	2	-2	-1	-1	-0.5	1	-3	1	-1	-3	-2	-3	-1.43	3	3	3	3
5	57	1	3	9	6	24	3	3	3	3	3	3	3	3	3	3	2	2	2	2	1	2	2	1	-3	0.6	1	3	3	2	2.25	3	-2	1	2	2	-2	0	0.57	3	3	3	3
5	62	1	3	9	4	32	3	3	3	3	3	3	3	3	3	3	3	3	1	2.33	3	3	3	3	3	3	0	2	3	2	1.75	0	-3	3	2	3	-3	3	0.71	3	3	3	3
5	64	2	3	9	6	28	2	-2	1	2	0.33	2	2	2	-2	1	3	-2	0	0.33	1	2	1	2	0	1.2	-1	1	1	1	0.5	3	1	1	2	-1	0	1	1	3	3	3	3
5	61	5	3	5	6	30	3	3	3	3	3	3	3	3	3	3	3	2	0	1.67	2	1	0	3	0	1.2	3	0	0	0	0.75	2	0	2	1	0	2	0	1	1	0	1	0.67
5	52	1	3	9	4	30	2	2	3	2	2.33	2	0	0	-2	0	1	0	2	1	1	1	0	1	1	0.8	3	2	1	2	2	3	2	2	3	-1	2	-3	1.14	1	2	2	1.67
5	53	1	3	9	3	35	3	3	3	3	3	3	3	3	3	3	3	3	3	3	3	3	0	0	3	1.8	3	3	3	3	3	3	0	3	3	3	3	3	2.57	3	3	3	3
2	45	1	3	9	6	40	2	1	2	2	1.67	1	2	1	1	1.25	-1	1	3	1	1	2	2	1	0	1.2	2	3	3	3	2.75	2	-2	2	2	2	2	0	1.14	3	3	3	3
5	56	1	3	9	6	32	3	3	3	3	3	3	3	3	0	2.25	1	2	2	1.67	2	2	0	2	-2	0.8	3	3	3	3	3	3	3	3	3	3	-1	2	2.29	1	3	3	2.33
5	37	1	3	9	5	25	3	3	3	3	3	3	3	3	3	3	3	3	2	2.67	3	3	2	3	2	2.6	3	3	3	3	3	3	2	3	3	3	3	3	2.86	3	3	3	3
5	58	1	3	9	6	28	0	3	3	3	3	1	-1	-1	-1	-0.5	1	0	3	1.33	-1	-1	0	-2	-1	-1	3	3	3	3	3	3	0	0	2	1	2	0	1.14	1	1	0	0.67
5	55	1	3	8	9	40	3	3	3	3	3	3	3	3	3	3	3	3	3	3	3	3	3	3	3	3	3	3	3	3	3	3	3	3	3	3	3	3	3	3	3	3	3
5	45	1	3	9	6	20	2	3	3	3	3	3	3	3	2	2.75	2	2	2	2	2	2	2	2	1	1.8	3	2	2	2	2.25	3	0	2	2	2	2	2	1.86	3	3	3	3
5	50	1	3	9	3	25	3	0	3	3	2	3	3	3	3	3	0	3	3	2	3	3	0	3	3	2.4	3	3	3	3	3	3	3	3	3	3	3	3	3	3	3	3	3
5	51	1	3	9	5	30	3	-2	3	3	1.33	2	3	3	3	2.75	3	3	1	2.33	-1	1	2	1	2	1	2	-2	-1	2	0.25	-3	-3	-3	-3	-3	2	-3	-2.29	-2	-2	1	-1
1	51	2	3	9	5	40	3	3	3	3	3	3	3	3	3	3	3	3	3	3	3	3	3	3	3	3	2	2	2	2	2	0	0	0	0	0	0	0	0	1	1	1	1
1	58	1	3	9	3	32	3	3	3	3	3	3	3	3	3	3	3	3	2	2.67	3	-3	0	3	2	1	3	3	3	3	3	3	3	3	3	3	-3	2	2	2	0	1	1
2	49	1	3	9	4	21	3	2	3	3	2.67	3	3	3	3	3	0	3	3	2	1	1	2	3	3	2	2	0	1	-1	0.5	-2	-2	-2	-1	1	-3	-2	-1.57	2	2	3	2.33
3	33	1	3	9	5	24	3	3	3	3	3	3	2	3	1	2.25	1	0	0	0.33	2	2	-2	-1	-3	-0.4	0	0	0	0	0	0	0	0	0	0	0	0	0	3	3	1	2.33
2	45	1	3	8	4	13	2	-3	2	3	0.67	3	0	3	3	2.25	2	0	0	0.67	2	2	-3	0	-1	0	-2	-2	1	1	-0.5	-3	-3	-3	1	-3	-3	-3	-2.43	3	2	2	2.33
3	42	1	3	9	5	30	3	-1	3	3	1.67	2	2	1	-1	1	-1	1	2	0.67	2	2	0	1	-1	0.8	-2	0	2	1	0.25	-2	-3	-2	2	-3	-1	-2	-1.57	-1	1	0	0
6	60	1	3	9	5	20	3	0	2	2	1.33	-2	2	2	1	0.75	-2	0	0	-0.67	1	-1	0	1	-2	-0.2	-1	0	1	0	0	0	1	0	1	-3	-1	-3	-0.71	1	1	1	1
2	58	2	3	9	5	15	2	-1	1	1	0.33	1	1	3	-1	1	1	1	1	1	-1	-1	1	1	1	0.2	1	1	1	1	1	-2	-2	-2	-2	-2	-2	-2	-2	1	1	1	1
4	30	1	3	9	6	23	3	-3	3	3	1	3	3	3	-3	1.5	3	3	3	3	3	3	-1	3	-3	1	2	-3	3	1	0.75	-2	3	-2	-2	-2	3	3	0.14	-3	0	0	-1
1	45	1	3	5	4	38	3	3	3	3	3	1	1	-1	1	0.5	0	0	3	1	2	2	0	0	0	0.8	3	3	3	3	3	3	3	3	3	0	2	3	2.43	3	3	3	3
3	53	1	3	7	5	20	3	2	3	3	2.67	2	2	3	3	2.5	2	-1	0	0.33	1	1	-2	2	-2	0	0	-3	-3	-2	-2	1	-3	1	-1	-3	1	-3	-1	1	0	0	0.33
4	34	1	3	9	6	38	3	3	3	3	3	3	3	3	2	2.75	2	2	0	1.33	3	2	2	2	2	2.2	0	0	0	0	0	0	0	0	0	0	0	0	0	2	2	2	2
4	34	1	3	9	4	42	3	3	3	3	3	3	2	1	2	2	3	3	3	3	1	2	2	3	2	2	3	3	3	3	3	3	1	3	3	1	1	3	2.14	3	3	3	3
5	47	1	3	9	4	36	3	3	3	3	3	3	3	3	3	3	3	3	3	3	3	3	3	3	3	3	3	3	3	3	3	3	3	3	3	3	3	3	3	3	3	3	3
4	39	1	3	3	4	15	2	2	2	2	2	2	2	1	0	1.25	0	0	1	0.33	2	2	0	0	-1	0.6	-1	-2	-2	-2	-1.75	0	-2	-1	1	0	1	0	-0.14	0	0	1	0.33
2	40	1	3	9	5	16	-1	-2	-1	1	-0.67	-1	-1	1	-2	-0.75	-2	-1	0	-1	-1	-1	-3	-1	-2	-1.6	0	-1	-1	0	-0.5	-2	0	-2	-1	-3	-2	-1	-1.57	-2	1	0	-0.33
4	35	1	3	9	5	28	3	3	3	3	3	3	3	3	3	3	3	2	3	2.67	3	0	2	3	-1	1.4	3	3	3	3	3	3	0	2	2	1	1	0	1.29	3	3	3	3
4	46	1	3	9	5	45	3	2	2	3	2.33	3	1	2	2	2	-1	0	1	0	1	-1	2	1	1	0.8	3	3	3	3	3	2	0	2	3	-1	-2	-2	0.29	2	0	2	1.33
5	48	1	3	9	6	39	3	-1	2	2	1	3	3	3	3	3	2	2	2	2	1	0	2	2	2	1.4	2	2	0	0	1	0	-2	0	0	-1	1	-2	-0.57	-2	0	-1	-1
4	48	1	3	9	6	40	3	-2	3	3	1.33	3	3	0	2	2	-1	1	0	0	2	-2	0	1	-1	0	1	-2	1	0	0	3	-3	0	-1	-2	-1	0	-0.57	3	3	0	2
4	53	1	3	9	6	25	3	3	3	3	3	-1	1	0	-2	-0.5	1	1	1	1	0	1	0	1	-1	0.2	3	3	2	1	2.25	3	3	3	1	1	3	1	2.14	1	2	2	1.67
4	58	1	3	9	3	22	3	0	3	3	2	3	3	3	3	3	3	3	3	3	1	2	0	3	3	1.8	3	0	0	0	0.75	0	0	0	0	0	0	0	0	3	3	3	3
4	48	1	3	9	5	16.5	2	0	0	1	0.33	-1	1	1	-1	0	2	1	0	1	0	0	-1	1	-1	-0.2	0	1	1	1	0.75	0	0	0	1	1	1	0	0.43	1	1	1	1
5	38	2	3	9	5	32	3	3	3	3	3	3	3	2	1	2.25	1	0	0	0.33	1	1	1	-2	-3	-0.4	1	-1	0	-1	-0.25	1	0	0	0	-3	1	-3	-0.57	1	2	2	1.67
2	31	1	3	9	6	35	3	2	3	3	2.67	2	2	2	1	1.75	1	2	0	1	2	1	-2	3	-2	0.4	-3	-1	1	-2	-1.25	-2	-3	-2	-1	0	-1	-3	-1.71	3	3	3	3
4	37	1	3	9	4	18	2	0	1	2	1	1	1	1	1	1	1	2	2	1.67	2	2	1	1	1	1.4	0	1	1	1	0.75	0	1	0	0	-2	2	0	0.14	0	1	1	0.67
2	31	1	3	9	5	37.5	-1	-2	1	1	0	1	1	2	2	1.5	1	1	1	1	2	1	-1	-2	0	0	-1	-2	-2	-2	-1.75	-3	-3	-3	-3	-3	-3	-3	-3	1	1	1	1
4	39	1	3	9	5	10	3	2	3	3	2.67	2	3	-1	2	1.5	3	1	3	2.33	3	2	0	3	0	1.6	1	3	3	3	2.5	1	3	2	3	0	3	3	2.14	3	3	3	3
3	35	1	3	6	6	32	2	-3	1	2	0	2	2	2	2	2	2	0	3	1.67	2	2	0	2	1	1.4	0	0	3	0	0.75	-3	-3	-3	-3	-3	3	-3	-2.14	3	3	3	3
2	43	1	3	9	5	35	-1	-1	0	1	0	-1	1	2	-1	0.25	-1	-2	-2	-1.67	-2	-1	0	0	-1	-0.8	-1	-2	-1	-1	-1.25	-3	-1	-1	-1	-1	2	-2	-1	2	3	1	2
3	57	1	3	9	5	12	3	1	3	3	2.33	2	3	3	3	2.75	1	-1	0	0	1	1	0	1	1	0.8	2	2	2	2	2	1	0	-1	0	-1	-1	-1	-0.43	3	3	3	3
4	29	2	3	9	5	41	3	0	2	3	1.67	2	2	2	3	2.25	2	-1	-1	0	1	2	0	1	1	1	2	-1	-1	-1	-0.25	2	0	2	2	-1	-3	0	0.29	-2	2	2	0.67
4	52	1	3	9	5	30	2	1	3	3	2.33	3	3	3	3	3	3	2	2	2.33	0	-2	1	2	0	0.2	2	2	2	3	2.25	1	-2	0	1	-2	1	-2	-0.43	0	-1	-1	-0.67
5	56	1	3	9	4	29	3	3	3	3	3	2	3	3	-1	1.75	1	3	2	2	3	1	3	3	2	2.4	3	2	2	1	2	1	2	2	3	3	-3	-1	1	-2	-2	2	-0.67
2	36	1	3	9	6	20	3	-1	2	2	1	2	2	0	-2	0.5	0	0	0	0	1	1	-3	0	0	-0.2	0	0	0	0	0	-2	0	0	0	0	0	0	-0.29	1	1	1	1
4	57	1	3	9	6	45	0	1	2	2	1.67	2	2	0	0	1	-3	0	0	-1	-1	-3	-2	0	-3	-1.8	-2	-1	0	1	-0.5	2	-3	-1	-1	-1	-3	-2	-1.29	0	0	0	0
1	57	1	3	3	5	30	3	3	3	3	3	3	3	3	3	3	2	3	3	2.67	3	2	3	2	2	2.4	3	3	3	3	3	2	0	2	3	0	3	2	1.71	2	0	3	1.67
3	41	2	2	5	6	15	3	3	3	3	3	3	3	3	3	3	3	3	3	3	2	2	2	2	3	2.2	2	2	2	2	2	2	2	2	2	1	2	2	1.86	2	2	2	2
4	39	1	3	9	4	23	3	0	3	3	2	2	3	3	3	2.75	3	-1	-1	0.33	0	0	-1	2	-2	-0.2	0	0	0	2	0.5	0	0	0	0	0	0	0	0	-1	-1	-2	-1.33
4	36	1	3	9	5	20	3	3	3	3	3	3	3	3	2	2.75	1	2	2	1.67	1	1	0	3	1	1.2	3	3	3	3	3	3	3	3	3	-1	-1	2	1.71	3	3	3	3
4	60	1	3	9	6	25	2	3	2	2	2.33	1	1	1	1	1	3	1	-1	1	2	1	-3	1	-1	0	1	1	1	1	1	2	-2	1	1	1	-3	0	0	2	2	3	2.33
1	37	1	3	4	5	40	3	2	3	3	2.67	2	2	2	0	1.5	-1	-1	0	-0.67	-1	-1	1	1	0	0	-1	-1	0	0	-0.5	-2	-2	-2	0	1	-3	-1	-1.29	-1	0	0	-0.33
1	34	1	3	9	5	21	0	0	0	1	0.33	1	1	1	0	0.75	-1	1	-1	-0.33	2	2	2	0	0	1.2	0	2	2	2	1.5	-3	-3	-2	1	1	3	-1	-0.57	2	2	2	2
4	52	2	3	9	5	32	3	-3	3	3	1	2	2	3	0	1.75	-2	1	0	-0.33	2	1	1	2	-2	0.8	1	0	0	0	0.25	-3	-3	-3	-3	-2	2	-3	-2.14	1	2	1	1.33
4	62	2	3	9	3	21	3	0	1	1	0.67	1	1	1	1	1	-2	1	0	-0.33	2	2	2	1	1	1.6	-1	0	0	0	-0.25	0	0	0	1	0	0	-1	0	1	1	1	1
1	32	1	3	9	5	16	3	0	3	3	2	2	3	3	3	2.75	0	1	3	1.33	3	1	3	3	-1	1.8	3	3	3	3	3	3	3	3	3	-3	3	-3	1.29	3	3	3	3
3	51	3	3	9	4	25	3	0	3	3	2	3	2	3	1	2.25	3	3	1	2.33	2	2	0	1	1	1.2	0	0	0	0	0	0	0	0	0	0	0	0	0	1	2	1	1.33
4	48	1	3	9	6	40	3	3	3	3	3	3	3	1	-1	1.5	3	3	2	2.67	3	2	2	2	3	2.4	3	1	-2	1	0.75	2	-3	-3	2	-2	1	2	-0.14	3	3	3	3
5	32	2	3	4	5	32	2	-1	1	2	0.67	0	1	1	0	0.5	1	0	0	0.33	-1	-2	-1	-1	-1	-1.2	0	-2	-1	-1	-1	-1	-3	-3	-3	-3	-3	-3	-2.71	-2	-2	-2	-2
4	26	1	3	7	5	6	2	1	3	2	2	-1	2	2	2	1.25	2	1	3	2	1	1	1	1	1	1	0	1	3	1	1.25	0	-3	-3	-3	-3	0	-3	-2.14	3	3	3	3
5	62	1	3	9	6	10	3	3	3	3	3	3	3	2	0	2	2	2	2	2	3	3	1	3	1	2.2	1	0	0	0	0.25	-2	-2	-2	-2	-1	-1	-3	-1.86	0	-1	1	0
2	53	1	3	9	5	40	3	-1	2	2	1	1	2	3	1	1.75	1	1	3	1.67	2	-1	-1	-2	-3	-1	3	3	2	1	2.25	-1	-3	-1	1	2	0	2	0	3	3	3	3
3	39	1	3	9	5	32.25	2	1	2	3	2	1	2	3	-2	1	2	-1	1	0.67	1	1	-1	-1	-1	-0.2	1	2	2	2	1.75	-2	-3	-3	1	-3	-3	-2	-2.14	3	3	3	3
4	36	1	3	9	6	15	3	-2	2	3	1	3	3	3	3	3	3	2	3	2.67	3	3	-1	0	-1	0.8	3	0	0	0	0.75	-3	-3	-3	-3	-3	3	-3	-2.14	3	3	3	3
5	48	1	3	9	5	20	3	-3	-2	2	-1	3	3	3	-2	1.75	2	0	1	1	0	0	-1	1	0	0	1	1	0	-1	0.25	-2	-1	-1	-1	1	-3	-1	-1.14	3	1	1	1.67
